# Supplementary material for: Fasting alleviates metabolic alterations in mice with propionyl-CoA carboxylase deficiency due to Pcca mutation
Source: Commun Biol. 2024 May 29;7:659. doi: 10.1038/s42003-024-06362-8 (PMC11137003; doi:10.1038/s42003-024-06362-8)
Supplement: Supplementary file 4 — Supplementary Data 1 [file 42003_2024_6362_MOESM4_ESM.xlsx]

## Sheet: Figure 1
Figure 1b	Body weight (g)
	Fed	Fasting
	37	29
	32	31
	35	32
	38	27
	36	29
Figure 1c	Fat mass(g)
	Fed	Fasting
	9.61218	0.9103
	3.27014	4.36669
	5.26195	0.1635
	10.0713	1.4442
	10.8852	4.07833
Figure 1d	Fluid (g)
	Fed	Fasting
	2.08	1.6514
	1.788	1.61
	1.844	1.73
	2.077	1.48
	2.03768	1.42
Figure 1e	Lean mass (g)
	Fed	Fasting
	24.1556	24.1646
	23.9016	22.7805
	25.7456	27.7989
	24.3806	22.8108
	21.8674	21.604
Figure 1f	Plasm BHB (mM)
	Fed	Fasting
	0.386262	1.16484
	0.471932	1.60009
	0.473392	1.30993
	0.468815	1.60926
	0.30468	1.37351
Figure 1h	Plasma C3/C2 ratio
	Fed	Fasting
	1.41	0.469
	1.44	0.335
	1.29	0.425
	0.99	0.341
	2.01	0.458
Figure 1j	Plasma methylcitrate (µM)
	Fed	Fasting
	3.187	2.126
	4.2824	1.4525
	3.2695	2.1505
	2.8667	1.5289
	4.0536	1.1678
Figure 1k	Plasma methylcitrate/citrate ratio
	Fed	Fasting
	0.0134331	0.0181167
	0.0174002	0.0085211
	0.0128004	0.0094318
	0.0143616	0.0094039
	0.0151439	0.0075604

## Sheet: Figure 2
	Figure 2a	Body weight (g)			Figure 2b	Relative fat mass (divided by body weight)			Figure 2c	Relative fluid (divided by body weight)			Figure 2d	Relative lean mass (divided by body weight)
		WT	Pcca-/-(A138T)			WT	Pcca-/-(A138T)			WT	Pcca-/-(A138T)			WT	Pcca-/-(A138T)
		27.4	29.2			0.233212	0.142361			0.048102	0.045006			0.645175	0.708108
		30.7	30.9			0.210992	0.235637			0.0458	0.05133			0.679714	0.628526
		30	27.4			0.223477	0.147992			0.051045	0.0445			0.651691	0.712004
		26.3	29.3			0.110172	0.114529			0.048366	0.046757			0.747741	0.736216
		32.1	33			0.27171	0.233215			0.05123	0.047324			0.598068	0.638172
		29.9	30.3			0.22954	0.154933			0.047981	0.047666			0.645289	0.707026
		30.5				0.252682				0.048217				0.62568
		29.4				0.233595				0.049416				0.635981
		27.7				0.276711				0.051239				0.588721
		27.2				0.204374				0.047372				0.660115
	Figure 2e	Plasma BHB fold change (Pcca-/-(A138T)/WT)			Figure 2f	Plasma BHB fold change (Pcca-/-(A138T)/WT)
		WT	Pcca-/-(A138T)			WT	Pcca-/-(A138T)
		0.700931	0.311655			0.684947	2.05078
		0.742167	0.48208			1.34295	1.59801
		1.78309	0.478152			0.750255	1.33977
		1.19744	0.447065			0.669679	2.57629
		0.590284	0.477535			1.55217	3.04259
		1.14467	0.30631				2.19121
		0.880128	0.368808
		1.36321	0.436047
		0.396874	0.440452
		1.20121	0.451484
		0.61954	0.394513
		0.608963
		1.32247
		1.44965
	Figure 2g	Plasma D2 glucose labeling (%)
		Time (min)	WT				Pcca-/-(A138T)
		0	0	0	0	0	0	0	0	0
		5	1.16328	1.50106	2.49201	1.1116	0.746845	2.15943	1.30132	1.17606
		15	2.27832	3.11209	3.60638	2.46993	2.90921	3.77822	3.00205	2.97641
		30	1.74912	1.88692	2.07476	1.35915	2.76026	3.08094	2.2702	2.44757
		45	0.934842	1.19374	1.1923	0.585882	1.96276	1.88355	1.57251	1.28516
		60	0.510576	0.762839	0.622473	0.256634	1.14351	1.08239	0.861685	0.675432
		75	0.163113	0.48493	0.219005	0.049019	0.601767	0.600725	0.58568	0.198953
		90	0.069284	0.295791	0.067938	0.015196	0.243581	0.234228	0.29818	0.05369
	Figure 2h	Even chain acylcarnitine levels in fasting mice (fold changes compared to fed condition)
		Acyclarnitines	Liver					Heart					Kidney					Brain					Quad					WAT
		C2	1.63	1.74	1.72	1.44	1.66	0.954	1.08	0.936	0.952	1	1.28	1.24	1.3	1.17	1.29	0.81	0.949	0.922	5.32	6.38	1.09	0.996	1.08	0.987	1.55	0.629	0.57	3.77	0.541	0.387
		C4	1.34	1.74	1.01	0.573	0.399	2.22	1.04	1.83	1.24	0.326	1.28	0.827	1.23	0.864	0.414	1.08	0.605	1.11	1.35	0.637	3.02	2.35	3.27	3.46	1.21	1.78	0.908	2.15	1.4	0.422
		C6	3.93	2.05	3.81	6.55	1.47	1.65	1.68	1.75	2.57	0.875	1.56	1.63	2.45	1.25	1.46	0.927	0.981	1.23	1.1	1.04	1.52	2.05	2.14	2.34	1.49	2.71	2.39	10.2	2.69	1.11
		C8	6.56	2.61	5.87	9.45	1.87	1.9	0.958	1.07	1.94	0.744	1.66	1.32	2.25	1.15	0.826	1.12	1.03	1.5	1.47	1.1	1.54	2.29	1.73	1.69	1.09	3.33	4.22	10.9	3.98	1.23
		C10	6.54	2.85	6.49	9.3	1.75	2.47	1.09	1.33	2.23	0.845	2.39	1.74	2.82	1.75	1.14	1.19	1.07	1.63	1.76	1.82	1.81	2.45	2.06	1.78	1.16	4.78	10.4	13.3	6.51	2.28
		C12	7.46	2.92	8.27	10.6	1.97	2.3	1.68	1.38	2.27	1.03	3.39	2.28	3.9	2.11	1.66	0.996	0.995	1.07	1.79	3.54	1.74	2.23	2.02	1.67	1.27	1.92	1.82	8.4	1.95	0.322
		C14	8.56	2.79	10.6	11.9	3.01	2.22	3.37	1.2	2.12	1.98	4.38	2.23	5.56	2.19	1.32	1.02	1.25	1.04	3.48	9.99	1.91	1.96	1.91	1.62	1.34	0.494	0.126	8.42	0.155	0.0072
		C16	11.8	6.09	8.69	19.1	4.12	1.55	7.75	0.525	0.826	4.64						1.3	1.67	1.04	6.54		2.29	1.79	3.14	2.41	2.27	0.0337	0.0538	5.81	0.0311	0.0428

## Sheet: Figure 3
	Figure 3b	Propionate in portal vein (µM)
		Fed	Fasting
		385	109
		380	110
		398	120
		467	143
		242	87.6
	Figure 3c	Acetate in portal vein (µM)
		Fed	Fasting
		1730	756
		1930	1080
		2630	936
		2740	1220
		1110	707
	Figure 3d	Butyrate in portal vein (µM)
		Fed	Fasting
		585	20.4
		944	28.5
		1110	44.9
		839	27.7
		202	15.7
	Figure 3e	Pentanoate in portal vein (µM)
		Fed	Fasting
		19.5	5.21
		23	4.38
		30.5	8.06
		19.9	3.74
		19.4	3.5
	Figure 3f	Hexanoate in portal vein (µM)
		Fed	Fasting
		8.69	15.2
		6.83	8.54
		7.53	13.1
		7.49	9.38
		4.66	6.19
	Figure 3g	Metabolic change in portal vein plasma of Pcca-/-(A138T) mice under fasting vs Fed conditions
	Pyruvate	Log2(fold)	-Log10(P)
	KIV	-1.90317	2.4002
	Lactate	1.00976	1.9113
	Glycolic acid	0.222699	0.972017
	Alanine	-1.18602	0.595552
	2HB	-0.56566	1.27605
	Glycine	1.62662	1.92782
	BHB	-0.69136	1.45748
	3HIB	2.85218	5.32989
	Valine	0.780091	1.63545
	Leucine	-0.01169	0.313124
	Isoleucine	0.003608	0.304342
	GABA	-0.11997	0.423763
	Succinate	-0.343	0.594225
	Uracil	-1.42636	0.826122
	Proline	0.313859	0.869692
	Cytosine	-1.05256	1.91161
	Fumarate	0.033828	0.318754
	Glycerol	-1.23189	3.18194
	Taurine	1.09528	3.25754
	6-azathymine	1.58668	1.04719
	Methionine	1.19458	1.39172
	Serine	-0.80717	1.63963
	2KG	-0.69641	1.30126
	Threonine	-1.19188	2.18713
	Phenylalanine	-0.40794	0.865268
	Malate	-0.08997	0.399447
	Asp	-1.3388	3.62547
	Cys	-1.20423	2.85343
	PEP	-0.44424	1.11839
	Glutamate	-1.00499	0.544695
	Ornithine	-0.83459	2.48238
	PA	1.84423	0.892704
	Adenine	0.462007	1.66207
	Actonic acid	0.036111	0.332379
	Lysine	1.36877	0.879517
	Glutamine	-0.82998	0.97887
	C18:2 FA	0.862233	1.05823
	C18:1 FA	1.52439	2.71892
	C18 FA	1.21187	2.1323
	Glycerol3P	0.519827	1.78338
	Histidine	0.184461	0.466617
	Citrate	0.543488	0.579537
	Methylcitrate	0.087883	0.582318
	Pantothenic acid	0.55848	0.688405
	Uric acid	0.299981	0.467429
	Tryptophan	-0.1898	0.534673
	Propionate	0.349837	0.561252
	Acetate	-1.71707	4.20617
	Butyrate	-1.11016	2.35271
	Pentanoate	-4.74855	2.98015
	Hexanoate	1.45381	2.2198
	C0 AC	-0.05669	0.353444
	C2 AC	-1.01341	1.74868
	C3 AC	0.603639	1.59561
	C4 AC	-0.91897	2.7146
	C5 AC	-1.10828	1.58849
	C6 AC	-0.78302	2.04171
	C7 AC	0.504976	1.32138
	C8 AC	0.038732	0.332891
	C9 AC	1.19433	3.57928
	C10 AC	1.32384	2.96348
	C11 AC	1.42429	4.74893
	C12 AC	1.35682	3.22527
	C13 AC	1.79843	2.9188
	C14 AC	1.64963	2.47383
	C15 AC	2.42197	2.3881
	C16 AC	2.20567	2.5725
		1.55986	3.54071

## Sheet: Figure 4
	Figure 4b	Plasma M1 glutamate labeling (%)
		Fed	Fasting
		2.43474	5.02605
		2.80047	3.92398
		3.34649	3.83606
		3.66521	3.89592
		2.4984	4.53618
	Figure 4c	Plasma M1 isoleucine labeling (%)
		Fed	Fasting
		8.46157	10.485
		8.73943	10.6089
		8.25435	10.0175
		9.30614	10.0226
		7.61682	9.6979
	Figure 4d	Plasma M1 leucine labeling (%)
		Fed	Fasting
		6.09066	8.4281
		6.51875	8.57435
		6.51641	7.79305
		6.7012	7.80925
		5.86667	7.23573
	Figure 4e	Quad BCAT activity (A.U.)
		Fed	Fasting
		0.028915	0.030125
		0.024314	0.03207
		0.023707	0.031944
		0.032361	0.034748
		0.022127	0.026249

## Sheet: Figure 5
	Figure 5b	Plasma M6 valine labeling (%)
		Fed	Fasting
		32.8401	35.7876
		35.7979	37.3822
		35.0911	39.0289
		35.4455	35.0042
		36.7992	38.1499
	Figure 5c	Plasma M5 KIV labeling (%)
		Fed	Fasting
		51.8476	54.7311
		56.2335	58.3899
		54.9836	58.7404
		57.6136	57.0714
		55.032	55.9542
	Figure 5d	Plasma M4 3HIB labeling (%)
		Fed	Fasting
		51.693	55.156
		57.522	60.079
		53.892	59.613
		58.217	59.271
		51.867	55.946
	Figure 5e	Plasma M3 C3 AC labeling (%)
		Fed	Fasting
		23.1283	24.9554
		21.6242	23.1536
		23.1956	23.3404
		26.1646	28.255
		21.7736	22.2822

## Sheet: Figure 6
	Figure 6b	Plasma M4 threonine labeling (%)
		Fed	Fasting
		41.9243	45.278
		34.0884	43.4171
		41.3297	54.3224
		39.779	43.666
		41.7737	44.8776
	Figure 6c	Plasma M4 2HB labeling (%)
		Fed	Fasting
		31.25	43.133
		27.407	46.856
		32.625	46.265
		31.3312	42.113
		34.043	46.76
	Figure 6d	Plasma M3 C3 AC labeling (%)
		Fed	Fasting
		8.69227	11.7906
		7.50835	17.1815
		8.4693	12.5649
		5.34371	13.8917
		7.93043	14.399
	Figure 6e	Plasma M0 C3 AC levels (A.U.)
		Fed	Fasting
		3	0.963
		4.35	0.797
		3	1.36
		2.93	1.08
		4.46	1.04
	Figure 6f	Plasma M3 C3 AC levels (A.U.)
		Fed	Fasting
		0.283	0.126
		0.35	0.165
		0.276	0.194
		0.165	0.172
		0.381	0.172
	Figure 6g	Liver SDS activity (A.U.)
		Fed	Fasting
		0.034891	0.468029
		0.043984	0.850653
		0.018659	0.580062
		0.030517	0.751649
		0.049597	0.654601

## Sheet: Figure 7
	Figure 7b	Plasma M3 C3 AC labeling (%)
		Fed	Fasting
		82.6433	84.7113
		82.4674	84.402
		83.6905	82.1869
		80.1847	85.2115
		80.9536	83.9991
	Figure 7c	Plasma citrate average carbon labeling (%)
		Fed	Fasting
		3.6228	3.7129
		4.4491	3.3901
		4.2319	4.5348
		3.0233	4.608
		5.8648	4.8126
	Figure 7d	Plasma glucose average carbon labeling (%)
		Fed	Fasting
		0.074301	5.23164
		0.832142	4.63378
		-0.03559	10.6796
		-0.30292	4.95635
		2.17796	6.10114
	Figure 7e	Citrate fold change in fasting plasma compared to fed plasma
		Liver	Heart	Brain	Quad	WAT	Kidney
		0.452281	1.06115	0.932036	1.02566	1.55893	0.43838
		0.515871	0.981113	1.02647	0.942321	0.496803	0.466686
		0.687697	1.04887	1.00351	0.954101	0.603755	0.558827
		0.519493	1.10057	1.02732	1.00115	1.95154	0.454228
		0.63911	1.19707	1.00576	0.94341	0.795128	0.507566

## Sheet: Supplemental Figure 1
Supplemtnal Figure 1a	BHB levels in tissue (A.U.)
		Fed					Fasting
	Liver	0.0523	0.1336	0.0197	0.0273	0.0281	0.2614	0.2966	0.2519	0.2904	0.2698
	Heart	0.043	0.066	0.0752	0.0543	0.081	0.2074	0.2311	0.1952	0.2381	0.1912
	Brain	0.01619	0.01896	0.01926	0.01882	0.01691	0.05327	0.09526	0.06552	0.06791	0.05994
	Quad	0.0389	0.0456	0.0563	0.047	0.037	0.1073	0.1378	0.1223	0.1461	0.1229
	WAT	0.0164	0.0195	0.0208	0.0184	0.0131	0.0934	0.0839	0.0514	0.0969	0.0586
	Kidney	0.043	0.054	0.0505	0.0507	0.0412	0.1624	0.2061	0.168	0.1838	0.1697
Supplemtnal Figure 1b	C3/C2 ratio
		Fed					Fasting
	Liver	0.566	0.791	0.809	0.613	1.35	0.25	0.229	0.23	0.166	0.359
	Heart	0.141	0.074	0.0792	0.338	0.117	0.041	0.0601	0.0787	0.0447	0.0543
	Brain	0.301	0.72	0.686	0.427	1.05	0.638	0.234	0.339	0.313	0.296
	Quad	0.331	0.209	0.142	0.251	0.238	0.119	0.138	0.102	0.121	0.103
	WAT	0.473	2.96	0.922	2.79	2.59	0.379	3.43	3.05	0.874	2.88
	Kidney	1.36	1.54	1.62	1.42	2	0.455	0.34	0.452	0.306	0.451
Supplemtnal Figure 1c	Plasma C3 AC (A.U.)
	Fed	Fasting
	2.23	0.685
	2.35	0.64
	2.51	1.08
	2.43	0.93
	3.03	1.31
Supplemtnal Figure 1d	Plasma C2 AC (A.U.)
	Fed	Fasting
	1.58	1.46
	1.63	1.91
	1.94	2.55
	2.46	2.73
	1.51	2.87
Supplemtnal Figure 1e	M0 C3 AC levels (A.U.)
		Fed					Fasting
	Liver	0.563	0.694	0.695	0.591	1.27	0.678	0.424	0.546	0.372	0.781
	Heart	0.415	0.361	0.328	0.848	0.462	0.152	0.195	0.368	0.197	0.251
	Brain	0.1	0.199	0.117	0.121	0.222	0.137	0.0617	0.0885	0.0721	0.0723
	Quad	0.208	0.249	0.154	0.212	0.285	0.128	0.163	0.163	0.169	0.192
	WAT	0.455	0.137	0.218	0.101	0.207	0.297	0.0842	0.0806	0.131	0.117
	Kidney	0.804	0.801	0.557	0.594	0.64	0.269	0.278	0.377	0.318	0.39
Supplemtnal Figure 1f	M0 C2 AC levels (A.U.)
		Fed					Fasting
	Liver	0.994	0.877	0.859	0.964	0.939	2.71	1.85	2.37	2.25	2.17
	Heart	2.94	4.88	4.14	2.51	3.94	3.7	3.25	4.68	4.4	4.62
	Brain	0.334	0.276	0.17	0.285	0.212	0.215	0.264	0.261	0.231	0.244
	Quad	0.63	1.19	1.08	0.844	1.2	1.07	1.18	1.59	1.4	1.87
	WAT	0.962	0.0465	0.236	0.0362	0.0799	0.785	0.0246	0.0265	0.15	0.0405
	Kidney	0.591	0.52	0.344	0.418	0.32	0.591	0.818	0.835	1.04	0.864
Supplemtnal Figure 1g	Methylcitrate levels (A.U.)
		Fed					Fasting
	Liver	0.0023	0.0072	0.0046	0.0029	0.0113	0.0003	0.0002	0.0003	0.0002	0.0004
	Heart	0.0011	0.0011	0.0012	0.0014	0.0011	0.0018	0.0004	0.0009	0.0011	0.0005
	Brain	0.0005	0.0007	0.0007	0.0007	0.0007	0.0026	0.001	0.0009	0.001	0.0012
	Quad	0.021489	0.015195	0.00773506	0.0130347	0.00647648	0.00993576	0.00528016	0.00589519	0.00659275	0.00785486
	WAT	0.0006	0.0004	0.0004	0.0003	0.0005	0.001	0.0002	0.0003	0.0004	0.0005
	Kidney	0.0038	0.006	0.004	0.0048	0.0053	0.0115	0.0051	0.0047	0.0043	0.0064
Supplemtnal Figure 1h	Methylcitrate/citrate ratio
		Fed					Fasting
	Liver	0.0238	0.063	0.0527	0.036	0.0972	0.0073	0.0039	0.0041	0.0042	0.0061
	Heart	0.004	0.0038	0.0043	0.0059	0.0044	0.0064	0.0017	0.0031	0.004	0.0017
	Brain	0.0075	0.0102	0.0096	0.0095	0.0094	0.0399	0.0142	0.0132	0.014	0.0168
	Quad	0.0232647	0.0159343	0.008482	0.0155716	0.006926	0.0106187	0.0061422	0.0067729	0.0072184	0.0091266
	WAT	0.0012	0.0173	0.009	0.0182	0.0096	0.0191	0.0123	0.0135	0.0056	0.018
	Kidney	0.021	0.0331	0.0257	0.0256	0.0291	0.1479	0.0618	0.048	0.0536	0.0715
Supplemtnal Figure 1i	Plasma amonia (µM)
	Fed	Fasting
	646.614	552.457
	578.94	367.263
	927.581	551.313
	574.077	533.582
	855.497	429.388

## Sheet: Supplemental Figure 2
	Supplemental Figure 2A	Odd-chain acylcarnitine levels in fasting mice (fold changes compared to fed condition)
		Acyclarnitines	Liver					Heart					Kidney					Brain					Quad					WAT
		C5	2.27	1.52	1.57	1.16	1.14	1.67	0.973	1.53	1.33	0.698	1.38	0.743	1.47	1.24	0.839	1.23	0.536	1.38	1.68	0.886	4.39	2.55	5.49	5.76	2.98	0.831	0.356	3.73	0.826	0.265
		C7	4.58	2.28	3.37	3.01	1.59	0.869	0.966	0.902	1.12	0.819	1.08	1.06	1.8	1.03	1.2	1.1	0.865	1.27	1.92	1.39	1.28	1.41	1.59	1.69	1.64	4.43	2.33	8.8	3.51	1.55
		C9	2.67	2.31	2.56	2.93	1.63	1.59	1.15	1.5	1.49	0.82	1.86	1.48	2.98	1.7	1.36	1.28	1.28	2.16	2.37	2.1	1.28	1.67	1.79	1.32	1.19	4.6	4.51	10.1	7.83	1.86
		C11	3.47	2.49	3.67	3.97	1.74	2.62	1.53	2.2	2.37	1.02	3.13	1.78	4.16	2.34	1.59	1.45	1.06	1.68	2.93	3.51	1.65	1.86	1.92	1.73	1.25
		C13	3.81	2.05	4.69	5.2	1.51	2.18	2.33	1.96	2.24	1.46	4.33	2.26	5.4	2.54	2.05	1.52	1.36	1.62	3.94	9.31	1.73	1.65	1.89	1.83	1.22
		C15	6.92	2.95	7.36	12.2	2.73	1.91	4.78	1.11	1.65	3.16						1.52	1.56	1.33	9.24		2.02	1.5	2.33	1.86	1.8

## Sheet: Supplemental Figure 3
	Supplemental Figure 3a	Circulating propionate (µM)
		Fed	Fasting
		61.6	60.1
		93.8	82
		112	38.9
		113	82.9
		94	50.4
	Supplemental Figure 3b	Circulating acetate (µM)
		Fed	Fasting
		284	583
		355	1200
		724	550
		598	1320
		312	868
	Supplemental Figure 3c	Circulating butyrate (µM)
		Fed	Fasting
		13.6	12
		15.3	23.4
		15.7	13.7
		9.56	20.4
		14.7	10.2
	Supplemental Figure 3d	Circulating pentanoate (µM)
		Fed	Fasting
		3.88	3.58
		2.72	10.5
		4.99	5.85
		2.86	6.55
		6.15	3.13
	Supplemental Figure 3e	Circulating hexanoate (µM)
		Fed	Fasting
		16.6	10.7
		9.19	22.9
		13.1	19.5
		9.32	21.4
		18.9	11

[truncated: 5 more sheets: Supplemental Figure 4, Supplemental Figure 5, Supplemental Figure 6, Supplemental Figure 7, Supplemental Figure 8]
